# Supplementary material for: Machine learning-based identification of contrast-enhancement phase of computed tomography scans
Source: PLoS One. 2024 Feb 2;19(2):e0294581. doi: 10.1371/journal.pone.0294581 (PMC10836663; doi:10.1371/journal.pone.0294581)
Supplement: S1 File — (XLSX) [file pone.0294581.s009.xlsx]

## Sheet: main
Phase-Abdalla (Number)	Phase Consensus (Number)	Aorta Density (HU)	PV Density (HU)	Liver Density (HU)
0	0	40.0384	25.9703	62.3929
0	0	40.3444	34.4889	62.3716
0	0	40.09	34.7521	63.3301
0	0	46.361	30.9291	62.9926
0	1	81.1792	28.0837	63.0486
1	1	166.445	27.2822	62.6911
1	1	228.568	28.8178	62.7391
1	2	265.358	57.339	64.3982
1	2	292.873	41.7616	65.453
1	2	320.41	39.0117	64.948
1	2	299.668	8.3913	64.7727
1	2	239.115	52.4837	64.7446
1	2	172.668	67.026	67.6171
1	2	119.278	83.5622	68.068
1	2	90.3175	87.2047	68.1121
1	2	79.7452	99.1173	71.6838
1	2	83.5206	88.8009	74.1768
1	2	86.8988	112.12	76.1827
1	2	97.77	108.689	77.4237
1	2	105.302	127.739	78.7782
1	2	115.507	93.8162	78.5279
1	2	105.779	89.641	82.3664
2	3	103.094	99.0886	82.671
2	3	95.9084	90.825	82.05
2	3	96.4178	73.5267	81.3765
2	3	93.9768	78.5	84.7831
2	3	95.392	81.4485	84.4305
2	3	77.4773	86.8501	81.1854
2	3	90.7326	69.6161	82.5431
2	3	91.5378	68.1939	83.8876
2	3	102.95	70.6431	82.2192
2	3	89.5318	64.9314	83.4171
2	3	92.5102	65.6724	82.4617
2	3	92.174	65.2228	80.7417
2	3	93.5122	78.6575	81.4216
2	3	91.5627	65.239	79.0691
2	3	83.8047	79.0592	78.3555
2	3	87.3483	67.1712	79.7586
0	0	39.7083	48.0704	51.0803
0	0	46.2413	46.2413	51.983
0	1	91.0959	46.4819	50.9476
1	1	176.745	41.6726	51.3058
1	1	235.646	37.6988	50.426
1	1	259.933	51.2177	52.3858
1	1	271.461	49.6667	53.5639
1	2	272.265	58.6846	52.7134
1	2	227.84	50.7401	51.4664
1	2	165.68	52.2606	54.4073
2	2	127.134	75.7073	52.2036
2	2	91.5593	78.7624	55.16
2	2	65.4771	80.8186	55.4106
2	3	84.7438	116.495	58.5099
2	3	93.5852	111.832	59.7617
2	3	100.569	109.35	62.8197
2	3	120.377	105.093	66.35
2	3	123.572	101.961	65.635
2	3	105.149	113.766	69.1568
2	3	69.0402	97.7347	67.1021
2	3	110.065	113.091	69.8118
2	3	100.444	131.142	69.9375
2	3	109.516	112.156	68.7875
2	3	90.9787	107.575	71.2962
2	3	71.7603	95.773	68.773
2	3	89.5446	104.413	71.3048
2	3	92.6902	115.317	70.6718
2	3	61.8399	107.402	69.11
2	3	80.0554	83.1176	68.6407
2	3	88.0179	97.9694	71.4521
2	3	93.6291	97.335	71.5033
2	3	88.8395	104.459	73.1126
2	3	88.9426	102.189	71.976
2	3	86.4179	106.5	73.7179
2	3	83.5584	89.2209	71.5368
2	3	102.536	99.4022	73.2276
2	3	91.0826	95.6307	71.927
2	3	91.3489	98.811	70.0747
2	3	88.6496	96.3688	71.3752
2	3	83.8286	102.547	72.084
2	3	80.7005	102.161	69.5086
0	0	47.3428	42.9379	67.4086
0	0	49.6667	40.2609	65.3946
0	0	52.4791	42.6667	65.6694
0	1	69.545	44.967	65.42
1	1	125.415	41.9197	66.653
1	1	211.531	40.0708	68.5171
1	1	275.214	45.0141	68.7644
1	2	305.35	45.3241	68.5855
1	2	315.129	49.0727	67.9262
1	2	311.505	55.219	68.5994
1	2	253.728	57.4098	67.499
1	2	157.284	67.4031	66.6899
2	2	104.418	77.1758	69.9043
2	2	78.5	90.5652	70.6067
2	2	74.7372	109.538	73.564
2	2	75.3233	108.36	75.6206
2	2	84.8715	114.692	77.8736
2	2	101.041	119.696	79.7303
2	2	117.81	117.799	83.742
2	2	118.366	110.554	84.8925
2	3	128.452	110.681	86.9211
2	3	130.912	111.397	92.4431
2	3	120.988	102.179	90.6905
2	3	120.219	111.006	93.612
2	3	104.933	110.365	94.6318
2	3	105.681	101.292	91.776
2	3	107.639	110.239	92.3947
2	3	99.9954	108.681	90.3131
2	3	36.0712	74.8198	80.724
2	3	117.035	98.4046	87.1906
2	3	69.3719	89.8559	65.3983
2	3	122.553	81.7072	82.574
2	3	53.8427	97.6339	89.0199
2	3	94.6845	79.6691	75.3194
2	3	101.145	94.8023	85.9651
2	3	89.1028	91.0924	80.7972
0	0	42.6092	40.8286	58.1543
0	0	42.3201	41.0726	57.9204
0	0	42.3159	44.5544	58.2266
0	0	40.9838	40.3628	58.7757
0	0	48.7605	40.2381	58.2846
1	1	103.884	41.3186	60.6071
1	1	202.77	42.098	60.4529
1	1	285.492	42.6017	61.9602
1	2	278.164	42.2087	58.9127
1	2	225.338	41.8641	58.0834
1	2	168.62	44.759	58.7822
1	2	135.952	39.592	60.9932
1	2	108.002	44.1923	60.7579
1	2	90.395	55.6019	60.5027
2	2	80.446	64.4074	62.5687
2	2	79.6515	67.2193	63.9244
2	2	85.4477	82.7308	66.1996
2	2	90.5667	81.9632	68.0589
2	2	97.0196	86.0458	70.8188
2	2	100.442	86.5227	71.4384
2	3	92.5924	85.6436	72.0878
2	3	92.3846	80.3708	72.4253
2	3	90.2869	77.5714	72.0998
2	3	85.7992	82.2447	74.0905
2	3	88.0479	85.8426	75.527
2	3	79.618	72.5407	74.246
2	3	77.0164	66.6309	77.2482
2	3	80.1944	68.7101	74.1196
2	3	89.3695	73.75	74.7702
2	3	100.263	74	76.9076
2	3	94.3427	71.7748	75.8591
2	3	85.8898	76.8282	76.1753
2	3	82.1146	77.7121	75.9433
2	3	81.5771	74.4795	74.4908
2	3	84.5482	74.1207	74.065
2	3	84.8648	77.0915	74.3519
2	3	78.7619	68.9674	74.1935
2	3	85.7692	76.6168	81.3772
2	3	69.208	76.1409	72.5645
0	0	49.6965	50.7412	68.5543
0	0	46.1286	45.467	66.8502
0	0	50.011	47.9518	71.9745
0	0	61.3403	48.5463	69.429
1	1	101.249	44.519	67.3396
1	1	164.1	46.9108	67.4732
1	2	219.424	46.213	68.8742
1	2	273.134	41.9075	68.7128
1	2	296.928	45.4264	68.2812
1	2	323.55	57.4917	69.5176
1	2	299.368	68.5031	71.9767
1	2	222.554	83.4625	70.8492
1	2	153.492	101.047	74.362
1	2	110.416	116.125	72.8704
1	2	90.1796	125.638	79.2249
2	3	69.3636	154.529	78.3058
2	3	87.3763	136.051	84.3519
2	3	90.3891	135.023	86.181
2	3	99.7956	135.301	90.7837
2	3	110.366	115.621	90.8677
2	3	109.5	116.376	97.4653
2	3	114.266	109.702	94.6296
2	3	105.937	113.005	96.5753
2	3	103.667	103.85	100.579
2	3	108.629	108.6	95.7758
2	3	104.364	105.617	95.135
2	3	107.832	106.036	98.0233
2	3	106.252	113.302	101.531
2	3	89.023	100.105	97.7262
2	3	106.554	107.87	94.7661
2	3	105.538	108.082	89.855
2	3	106.249	96.3223	94.3505
2	3	106.405	104.048	92.2604
2	3	101.652	106.063	93.5869
2	3	106.355	108.331	97.004
2	3	103.405	105.332	92.1601
2	3	94.4722	92.9552	95.0967
2	3	100.237	100.626	91.3466
2	3	95.3326	100.056	92.4447
2	3	101.853	102.171	92.8976
2	3	99.2347	100.596	90.3063
0	0	44.7986	38.3728	56.8554
0	0	45.4439	35.7009	56.8295
1	1	354.7	48.75	58.2559
2	2	94.5109	135.327	73.5995
2	3	101.811	102.341	89.7299
2	3	102.522	104.028	92.214
2	3	102.386	101.558	91.408
2	3	103.022	101.74	90.3851
2	3	103.918	101.002	90.4081
2	3	105.626	98.2407	88.7744
2	3	103.541	96.0237	88.0133
2	3	100.938	97.3931	88.0017
2	3	101.419	97.1765	87.1898
2	3	99.15	97.023	86.9644
2	3	102.019	102.329	83.0675
2	3	98.9826	104.329	85.1048
2	3	95.7275	101.025	82.6017
2	3	98.3285	99.0297	81.7716
2	3	96.8301	98.6261	83.0907
2	3	97.0078	95.8033	81.3926
2	3	96.9431	95.822	84.5779
2	3	96.6325	91.7362	82.4168
2	3	95.4541	94.0985	85.2061
2	3	98.8285	91.3309	78.1008
2	3	95.4956	92.0579	83.4046
2	3	97.1521	90.5062	78.7914
2	3	97.0958	91.7586	79.6857
2	3	98.474	91.6483	78.3399
2	3	93.7428	93.0702	77.7532
2	3	93.1708	92.4769	78.9622
2	3	94.5251	92.2663	75.3256
2	3	94.4761	91.3024	78.7241
2	3	93.298	87.9864	78.8481
2	3	92.2329	89.3573	77.4778
2	3	92.3113	89.7328	78.9344
2	3	92.5227	86.2773	77.7033
2	3	92.9756	91.9879	78.6601
2	3	90.1411	87.4854	76.6979
2	3	90.545	87.6473	73.5913
2	3	90.3799	87.8554	76.4119
2	3	91.2579	89.2757	81.7478
2	3	89.5697	90.0076	74.4597
2	3	89.1951	89.4716	71.6827
0	0	48.9265	43.6167	69.0704
0	0	49.1117	43.4444	67.3746
0	0	48.7421	43.4146	69.713
0	0	56.4781	42.7805	69.0768
1	1	114.306	43.8756	66.0988
1	1	209.547	45.9144	69.8471
1	2	278.29	47.0482	67.7273
1	2	325.322	53.427	70.1734
1	2	349.266	62.7432	69.1064
1	2	353.318	87.152	71.8239
1	2	299.522	106.858	71.379
1	2	216.221	135.17	75.156
1	2	142.277	161.371	81.1257
2	2	106.956	172.653	85.9528
2	2	92.8827	176.028	90.5408
2	3	91.6332	169.269	96.9453
2	3	99.2833	161.585	102.101
2	3	108.684	151.398	103.071
2	3	112.243	137.464	107.599
2	3	112.778	125.917	104.304
2	3	112.542	121.699	107.403
2	3	112.245	113.903	106.084
2	3	111.111	109.976	104.4
2	3	111.014	110.331	103.404
2	3	112.428	107.522	100.364
2	3	115.479	107.273	100.78
2	3	116.939	104.262	99.2009
2	3	112.959	106.811	100.26
2	3	117.049	105.122	100.006
2	3	113.958	108.903	96.941
2	3	91.3292	108.583	98.4454
2	3	95.5885	101.964	95.4216
2	3	100.286	103.908	92.2457
2	3	102.014	102.366	94.2837
2	3	106.44	101.888	94.371
2	3	101.329	97.932	93.4167
2	3	85.5103	103.135	95.6829
2	3	96.4119	98.3054	94.6896
2	3	93.9485	101.403	94.6365
2	3	106.454	92.8015	92.5065
2	3	105.905	92.9268	92.8696
0	0	45.424	39.8038	52.6038
0	0	46.4937	39.8609	52.4342
0	0	47.2396	38.5941	53.2823
0	0	48.5608	37.4124	53.025
0	0	63.4405	38.6441	52.844
1	1	186.762	40.442	53.249
1	1	273.336	38.1823	55.2343
1	1	347.955	41.4548	54.5463
1	2	403.96	43.4184	53.5608
1	2	420.787	54.3	53.736
1	2	381.305	64.4063	56.6284
1	2	283.012	69.6647	61.3923
1	2	224.843	69.8767	62.2485
1	2	140.576	93.3774	59.1559
1	2	80.9009	128.409	67.427
1	2	91.5478	128.01	76.7773
2	2	92.1955	119.97	76.1201
2	2	97.6791	131.136	83.1227
2	2	112.835	122.847	85.6733
2	2	112.228	119.09	87.6852
2	2	105.209	116.19	88.0934
2	2	100.783	105.933	86.2784
2	3	103.665	108.306	89.9927
2	3	94.4415	105.319	83.3322
2	3	93.9541	99.5075	85.8448
2	3	92.5197	98.2837	88.8126
2	3	92.2737	94.7522	84.7871
2	3	97.3363	100.369	80.288
2	3	97.6927	88.9728	81.6149
2	3	81.433	79.4477	83.451
2	3	95.2795	88.2403	81.8255
2	3	100.372	92.207	80.9777
2	3	88.1217	86.0892	78.986
2	3	86.0043	85.4044	80.7368
0	0	39.9583	40.161	67.9432
0	0	53.3676	40.9062	63.5675
0	0	54.6662	31.815	63.3463
0	0	54.7484	40.3434	66.0892
0	0	61.5223	38.4921	64.4303
1	1	110.531	38.2308	66.2743
1	1	189.084	42.475	65.6527
1	2	267.017	41.3661	66.5995
1	2	335.722	43.552	66.0378
1	2	391.197	46.134	68.1265
1	2	415.234	66.7344	66.1922
1	2	389.977	87.3841	67.9741
1	2	303.174	102.814	69.2332
1	2	204.388	116.625	70.8966
1	2	137.404	134.477	72.7822
1	2	96.3693	142.439	75.0247
1	2	78.2163	148.401	75.4058
1	2	77.0255	154.374	80.5908
1	2	82.6259	147.226	84.6484
1	2	88.6068	144.353	85.1497
1	2	100.314	136.391	85.6472
1	2	108.407	134.906	90.2085
1	2	114.331	128.343	92.9354
1	2	118	128.311	92.1286
2	3	109.011	121.92	93.623
2	3	113.309	118.046	96.1012
2	3	112.234	115.988	97.6368
2	3	113.04	111.214	94.2536
2	3	109.338	108.875	92.1716
2	3	106.785	115.051	95.121
2	3	108.542	110.941	95.322
2	3	104.024	102.669	96.8665
2	3	110.215	108.827	94.1466
2	3	109.515	108.821	92.4408
2	3	111.96	106.05	92.5799
2	3	109.576	96.2299	91.2743
2	3	113.571	104.416	93.1128
2	3	109.027	101.428	92.3145
2	3	105.82	105.119	92.9302
2	3	102.834	104.544	91.5005
2	3	106.693	101.477	92.0224
2	3	101.25	100.717	94.1554
0	0	48.5647	43.2199	60.5025
0	0	47.2024	46.4534	60.3753
0	0	50.6625	45.0444	60.1441
0	0	73.844	46.4873	60.5166
1	1	132.945	44.1696	60.6981
1	1	203.993	40.4074	60.9804
1	2	248.772	46.5971	61.3322
1	2	283.345	49.1011	62.225
1	2	305.119	51.3789	61.5201
1	2	294.726	66.3566	62.471
1	2	233.191	74.7535	65.102
1	2	173.689	84.7865	65.1703
1	2	121.054	95.9951	65.7417
2	2	88.1043	115.994	69.6391
2	2	80.2675	116.373	71.0896
2	2	81.3361	122.436	72.325
2	2	84.5232	122.25	75.5705
2	3	93.5676	118.229	77.4904
2	3	99.0608	117.646	79.2898
2	3	104.403	112.544	82.303
2	3	106.443	110.573	84.0953
2	3	106.426	107.351	85.5485
2	3	104.338	105.856	85.5606
2	3	97.9934	101.497	86.7997
2	3	94.1638	98.1681	87.1075
2	3	93.7634	99.6101	85.8819
2	3	94.8516	99.5224	85.225
2	3	90.3409	94.2527	85.1963
2	3	90.2485	92.5622	85.1588
2	3	94.4549	92.3616	84.6218
2	3	97.3787	86.9603	83.4798
2	3	93.2816	90.6524	83.8543
2	3	94.4474	91.2361	82.7792
2	3	94.9919	92.9273	82.1323
2	3	91.7036	90.1395	81.4243
2	3	91.4011	91.44	81.5099
2	3	90.8348	85.3316	79.7794
2	3	89.6285	88.1287	80.5865
2	3	88.3447	90.3478	81.5271
2	3	89.1589	87.9713	81.7043
2	3	88.1024	86.3103	81.1562
2	3	94.7477	89.672	80.2641
0	0	50.5991	50.1429	48.33
0	0	50.2897	43.8022	49.6792
0	0	81.7103	39.9505	46.7652
1	1	156.172	49.7273	48.3931
1	1	233.596	46.6599	49.2208
1	1	301.561	46.9222	49.0132
1	2	358.243	48.241	49.1615
1	2	399.266	53.6188	50.7641
1	2	402.152	60.4663	52.3518
1	2	327.015	64.1034	52.6354
1	2	223.286	86.3719	53.6404
1	2	150.604	98.6122	51.3183
2	2	113.271	114.586	54.3655
2	2	92.8194	113.345	60.0996
2	2	87.4582	119.719	62.4484
2	2	95.8545	121.679	61.343
2	3	106.036	112.845	64.1037
2	3	116.61	114.602	64.8749
2	3	125.959	123.478	66.7833
2	3	129.07	118.32	67.71
2	3	126.473	113.107	71.1141
2	3	119.956	117.08	69.8084
2	3	118.404	119.934	72.087
2	3	107.197	114.727	75.8398
2	3	102.368	110.775	75.8726
2	3	97.2932	115.603	73.9699
2	3	95.4682	112.895	74.3581
2	3	95.7726	118.808	80.417
2	3	96.4892	113.247	74.6519
2	3	99.8215	112.407	79.3932
2	3	95.8951	98.8893	77.3758
2	3	100.179	105.655	76.0027
2	3	98.8189	105.468	75.5037
2	3	102.807	104.056	75.4995
2	3	97.432	107.589	75.4241
2	3	95.9624	106.233	75.6648
2	3	92.6702	95.9511	79.4849
2	3	95.9383	95.748	82.3069
2	3	92.9419	101.57	74.6713
2	3	94.24	100.29	73.4683
2	3	95.5054	107.836	75.0453
2	3	96.3477	106.813	73.1107
0	0	52.8214	35.6857	54.3185
0	0	51.2573	37.8107	52.9178
1	1	121.952	46.1198	49.8031
1	1	207.11	37.1295	52.3354
1	1	306.842	31.6343	53.5554
1	2	353.811	36.7087	52.4246
1	2	387.394	33.214	50.4246
1	2	386.346	44.7323	55.9933
1	2	325.209	65.8182	56.9741
1	2	226.241	88.1061	57.0278
2	2	155.908	69.9641	56.4192
2	2	110.112	78.6316	61.0863
2	2	93.4206	59.5429	62.3998
2	2	106.158	65.2633	62.6147
2	2	111.226	69.4399	60.6597
2	2	128.454	89.3842	66.4108
2	2	115.063	93.2681	68.7231
2	2	127.533	94.7596	67.0895
2	2	117.84	105.588	70.4926
2	2	97.1685	94.0942	66.0674
2	2	92.6675	92.0814	72.4831
2	2	89.4991	105.566	72.6021
2	2	89.8304	84.9516	73.6968
2	2	75.051	91.6324	77.6077
2	3	73.6647	93.3881	75.0401
2	3	100.513	82.4879	72.839
2	3	91.7983	85.9335	76.3734
2	3	77.9046	83.0678	76.2899
2	3	90.34	91.8495	76.8175
2	3	86.4327	92.1749	76.1587
2	3	85.4528	93.8786	77.6647
2	3	86.5992	96.6407	76.8058
2	3	92.4061	71.6596	77.3453
2	3	83.7544	78.9174	75.4773
2	3	97.5703	70.5509	73.2916
2	3	97.2586	70.9254	77.2532
0	0	50.3945	40.5233	53.3269
0	0	49.1933	47.4898	52.9488
0	0	47.4521	38.3208	53.2878
0	0	58.5378	41.966	54.5207
1	1	123.125	46.5251	53.7943
1	2	226.815	39.2158	52.8272
1	2	299.983	52.9669	53.6709
1	2	352.704	51.9444	55.6459
1	2	367.316	63	108.787
1	2	385.205	65.5769	57.6435
1	2	381.225	95.1481	58.1844
1	2	365.546	108.159	61.2379
1	2	390.15	132.05	62.967
1	2	362.212	145.947	66.2229
1	2	277.314	172.183	69.576
1	2	196.635	189.021	74.5189
1	2	149.32	201.821	77.9647
1	2	137.531	204.893	84.5699
1	2	135.902	205.81	90.2071
1	2	133.521	197.234	94.8253
1	2	140.56	187.751	101.891
1	3	148.781	193.065	105.911
1	3	156.919	170.712	108.026
1	3	148.288	159.051	109.118
1	3	143.641	168.026	105.628
1	3	146.005	157.223	104.698
1	3	139.396	155.234	101.737
1	3	144.523	140.668	101.423
1	3	140.102	143.72	99.922
1	3	143.79	144.188	97.476
2	3	140.181	135.027	97.2357
2	3	142.906	140.32	95.2857
2	3	133.663	139.656	95.027
2	3	134.805	133.358	94.7346
2	3	131.025	141.489	95.6265
2	3	129.929	138.864	93.021
2	3	128.823	134.691	92.8086
2	3	125.294	137.675	93.1302
2	3	124.773	133.473	92.633
0	0	55.2573	55.0263	63.2602
0	0	61.9503	55.6774	64.1649
0	1	140.346	52.7631	64
1	1	248.385	57.0183	64.8704
1	2	293.592	52.2351	63.1387
1	2	313.455	76.1673	63.6845
1	2	312.697	96.9669	64.211
1	2	310.335	123.082	68.0575
1	2	309.456	148.189	71.0938
1	2	322.282	167.979	75.7211
1	2	322.067	176.185	79.916
1	2	319.444	186.739	87.5951
2	2	271.513	193.696	93.4368
2	2	196.246	212.568	100.17
2	2	145.529	228.622	105.509
2	3	139.817	228.289	113.588
2	3	140.584	230.8	120.098
2	3	151.141	230.088	124.595
2	3	156.919	208.414	130.393
2	3	160.068	203.713	131.128
2	3	162.987	191.339	130.401
2	3	161.162	183.604	130.041
2	3	158.738	174.786	125.184
2	3	155.919	175.394	123.911
2	3	158.768	168.06	120.417
2	3	160.201	167.619	118.046
2	3	156.936	160.222	115.787
2	3	155.037	164.446	114.583
2	3	154.394	159.76	113.034
2	3	150.386	164.592	111.594
2	3	146.712	162.713	111.138
2	3	147.315	159.673	112.501
2	3	144.027	161.727	110.022
2	3	145.764	158.027	109.187
2	3	143.659	152.803	110.887
2	3	141.661	156.699	109.333
2	3	138.492	151.265	107.65
2	3	138.486	150.729	107.46
0	0	43.9967	32.1071	47.2569
0	0	38.4134	26.0165	47.9733
0	0	42.9002	32.3595	47.2551
0	0	48.39	32.2595	48.0286
0	0	54.5023	34.4407	46.1809
1	1	82.2847	31.916	45.0439
1	1	135.952	34.6438	46.4181
1	1	208.093	32.4911	46.4689
1	1	264.92	33.9104	49.4012
1	2	292.98	30.6636	47.814
1	2	334.367	36.6667	50.1607
1	2	343.84	46.1776	50.0234
1	2	364.834	47.764	48.765
1	2	373.836	47.8607	51.0502
1	2	382.224	67.3014	52.2265
1	2	354.203	83.0457	55.2531
1	2	301.185	106.695	55.4307
1	2	233.418	132.126	58.18
1	2	177.646	149.875	61.2055
1	2	139.842	153.131	66.4242
1	2	115.35	174.743	68.9982
1	2	116.218	169.144	73.1141
1	2	123.16	152.966	82.2791
1	2	133.957	162.892	89.9393
1	2	131.426	166.738	94.3626
1	3	138.166	161.212	99.0811
1	3	131.472	153.747	99.0389
1	3	130.369	146.582	99.4065
1	3	121.231	138.837	96.8219
1	3	121.528	135.282	95.9815
1	3	87.0286	129.081	93.0102
1	3	120.426	136.08	91.4708
1	3	112.492	130.596	90.2538
1	3	120.826	129.24	87.0385
1	3	122.147	125.505	86.1744
1	3	123.416	126.847	83.8844
1	3	126.61	128.994	83.9065
1	3	114.767	125.62	82.6414
2	3	118.419	117.105	82.9844
2	3	111.933	115.694	77.0425
0	0	46.3733	47.8406	69.2599
0	0	52.5208	41.6591	70.2104
0	0	51.4072	46.0719	70.3014
0	0	47.5979	42.1861	70.7961
1	1	83.8848	41.3636	68.8426
1	1	151.104	43.2416	73.5726
1	1	218	42.75	68.3987
1	1	294.799	43.4225	66.6854
1	2	338.932	48.7884	66.5144
1	2	358.895	59.2961	69.2505
1	2	393.851	63.9346	72.4814
1	2	394.868	83.7556	71.3848
1	2	413.333	109.826	68.4026
1	2	421.801	120.222	69.8432
1	2	427.469	144.786	73.6372
1	2	383.881	165.421	77.3178
1	2	312.456	173.545	78.1903
1	2	231.598	195.05	83.287
1	2	178.408	202.372	87.0963
1	2	153.378	211.726	87.1996
1	2	147.21	227.066	96.1513
1	2	139.973	231.098	99.1238
1	2	153.539	212.68	109.481
1	3	160.886	201.606	111.425
1	3	151.341	192.015	116.878
1	3	157.381	189.065	113.835
1	3	157.61	176.81	112.483
1	3	151.15	172.671	111.302
1	3	149.027	171.962	111.136
1	3	122.449	164.297	122.449
1	3	153.081	156.522	108.18
1	3	152.487	162.779	109.61
1	3	152.048	158.281	107.951
1	3	153.138	160.811	109.138
1	3	150.838	157.201	106.173
1	3	143.739	155.904	106.535
2	3	147.8	156.114	103.208
2	3	146.442	157.824	106.825
2	3	148.535	153.183	107.186
0	0	49.4671	51.6494	52.2276
0	0	48.7365	38.0329	50.3586
0	0	45.5084	51.163	51.4675
0	0	47.6225	46.8054	52.5781
1	1	86.8595	49.4319	51.4067
1	1	150.946	42.0992	50.71
1	1	211.166	40.1611	51.9751
1	2	247.703	48.8984	51.4403
1	2	299.104	51.3246	52.8685
1	2	328.078	59.765	52.9172
1	2	347.548	84.8232	53.6114
1	2	340.931	110.526	55.3179
1	2	343.483	116.077	53.2104
1	2	341.218	136.83	60.427
1	2	307.622	168.621	62.8162
1	2	252.311	177.439	66.4065
1	2	219.518	194.801	70.0072
1	2	179.588	203.406	71.2334
1	2	164.795	209.365	79.9557
1	2	156.114	199.138	78.4315
1	2	164.229	213.447	88.1618
1	2	155.528	200.663	89.2118
1	2	155.116	187.421	97.0704
1	2	152.161	179.416	97.039
1	3	150.862	182.118	102.773
1	3	139.486	174.352	99.3069
1	3	142.7	166.74	101.294
1	3	145.718	175.537	100.953
2	3	133.808	152.938	103.804
2	3	135.743	159.971	99.0249
2	3	142.419	160.819	96.7279
2	3	143.629	161.49	92.5419
2	3	136.632	155.543	90.9044
2	3	135.88	155.369	88.4529
2	3	144.23	154.965	94.1892
2	3	131.519	140.252	90.7057
2	3	135.788	137.769	88.3705
0	0	47.9918	51.171	52.8404
0	0	51.7295	54.0233	53.7268
0	0	55.7984	51.6	53.2484
0	0	68.0995	45.5897	53.4421
1	1	137.226	48	53.8987
1	1	244.756	50.6504	52.5824
1	1	299.26	61.2938	51.128
1	2	356.603	61.934	55.25
1	2	381.715	79.4813	49.1936
1	2	398.181	80.7616	53.1193
1	2	404.856	111.278	54.3659
1	2	417.431	130.498	54.3269
1	2	407.395	169.276	59.9325
1	2	426.065	200.752	62.4689
1	2	370.081	208.35	72.2303
1	2	285.796	232.589	81.8612
1	2	216.342	234.756	86.5565
1	2	183.192	243.258	93.9872
1	2	171.536	249.845	103.761
1	2	174.097	256.337	110.469
1	2	187.249	248.957	116.244
1	2	183.813	245.082	122.501
1	2	200.641	254.413	124.421
1	2	175.677	225.489	131.873
1	3	172.542	205.996	132.226
2	3	166.824	205.91	126.291
2	3	167.026	197.102	127.579
2	3	161.542	200.478	123.144
2	3	161.741	186.83	124.211
2	3	163.416	191.077	118.972
2	3	161.818	177.421	120.76
2	3	165.565	183.645	115.803
2	3	160.803	164.791	116.444
2	3	160.829	177.711	115.657
2	3	164.266	164.266	113.58
2	3	161.894	183.448	111.499
2	3	151.44	174.462	112.465
2	3	153.047	168.129	113.439
2	3	154.759	163.439	108.221
2	3	147.341	169.129	112.557
0	0	55.3482	51.2927	63.0488
0	0	57.8389	45.2287	63.1587
0	0	59.0153	51.2969	64.1134
0	0	62.3118	49.3758	63.7138
1	1	117.188	52.8111	61.316
1	1	220.395	50.9892	64.2131
1	2	366.586	51.7791	65.159
1	2	427.706	58.7143	64.5451
1	2	485.609	60.3628	63.756
1	2	498.195	64.7273	64.5621
1	2	492.868	96.0083	67.0348
1	2	496.211	92.5253	64.8087
1	2	511.966	103.822	64.7787
1	2	509.68	136.003	68.4821
1	2	455	151.664	73.4785
1	2	350.48	167.468	73.4516
1	2	253.462	181.948	74.141
1	2	193.637	211.855	90.7105
1	2	178.367	231.623	94.5514
1	2	178.205	231.946	104.429
1	2	194.881	237.678	111.026
1	2	202.296	241.081	118.138
1	2	201.545	218.126	125.804
1	2	208.777	211.676	124.342
1	3	207.271	215.47	121.853
1	3	197.699	206.696	127.556
2	3	185.61	205.315	125.093
2	3	175.69	198.382	126.212
2	3	173.899	192.06	123.637
2	3	176.821	199.466	121.236
2	3	185.271	193.259	116.397
2	3	168.569	187.943	120.35
2	3	178.379	192.795	120.965
2	3	182.8	196.667	118.149
2	3	175.864	177.879	118.393
2	3	180.238	194.73	117.143
2	3	176.35	184.629	119.448
2	3	158.907	179.633	119.022
2	3	158.14	172.218	121.248
2	3	158.628	184.216	119.854
0	0	13.7118	87.6286	62.0101
0	0	31.3206	69.2718	63.1052
0	0	49.3894	28.9725	62.5317
0	0	45.2237	57.881	63.8593
0	0	31.5082	21.4074	58.5643
0	0	68.3095	51.9804	60.4386
1	1	134.948	21.4267	59.3614
1	1	216.274	34.6	65.9931
1	1	287.411	26.7381	71.1709
1	1	342.452	41.0222	66.3798
1	2	367.071	65.2881	60.8715
1	2	377.714	65.5929	63.6752
1	2	388.177	62.9423	61.6388
1	2	399.509	14.2162	64.8984
1	2	388.749	56.6881	65.5076
1	2	336.668	4.15	71.2346
1	2	239.964	114.347	69.9705
1	2	172.646	36.3514	71.5651
1	2	137.602	72.7424	84.88
1	2	107.356	30.7551	83.6786
1	2	105.053	76.1711	91.8598
1	2	151.235	42.6452	96.0984
1	2	149.601	65.8814	102.282
1	2	132.231	97.7436	97.6681
1	3	123.773	109.668	109.668
1	3	107.745	109.09	103.6
1	3	131.795	46	97.0623
1	3	135.97	82.2778	103.723
1	3	126.153	100.818	92.5508
1	3	78.4638	186.789	96.5074
2	3	107.663	106.71	100.275
2	3	131.161	46.5965	93.8183
2	3	132.755	90.2029	100.573
2	3	141.232	78.3143	92.3687
2	3	90.4793	109.422	96.6988
2	3	87.2582	87.7037	92.2424
2	3	103.833	53	77.3367
2	3	123.688	95.7571	90.6852
2	3	115.257	61.475	92.0057
2	3	109.212	90.9286	88.387
0	0	43.0208	47.1404	62.2824
0	0	43.0726	22.4828	58.0101
0	0	48.0173	35.645	57.7031
0	0	48.902	34.763	60.198
0	0	61.948	47.8521	57.5481
1	1	119.847	42.3365	59.0878
1	1	178.208	42.2099	59.1584
1	2	247.027	39.6892	57.8068
1	2	277.728	50.767	60.1973
1	2	313.088	64.3679	60.1864
1	2	338.947	71.5685	59.6894
1	2	347.259	75.3198	62.7546
1	2	361.902	83.0685	62.6108
1	2	371.05	98.4926	65.5493
1	2	376.405	112.161	69.9213
1	2	378.872	124.904	69.1882
1	2	375.68	133.429	72.9389
1	2	334.182	154.319	73.9634
1	2	254.445	168.342	76.3043
1	2	208.493	177.604	83.8459
2	3	164.063	196.184	85.5318
2	3	147.883	201.612	90.6542
2	3	144.842	211.317	95.8249
2	3	146.329	199.68	100.755
2	3	150.22	195.366	106.384
2	3	146.667	191.168	107.278
2	3	149.942	178.924	110.161
2	3	152.503	158.432	111.804
2	3	152.497	160.318	110.485
2	3	150.511	154.938	110.494
2	3	157.672	156.128	111.218
2	3	144.024	159.285	106.039
2	3	148.741	152.84	105.58
2	3	147.544	148.973	107.205
2	3	141.716	142.085	103.465
2	3	149.482	149	103.512
2	3	138.405	147.372	100.6
2	3	146.764	139.801	101.833
2	3	144.651	140.871	102.225
2	3	134.973	138.013	99.9041
0	0	51.1531	50.9149	57.0211
0	0	52.2987	52.4012	54.3863
0	0	44.5385	41.3077	54.7262
0	0	50.9912	44.2072	52.2664
0	0	46.27	45.8013	53.5135
0	0	79.9761	43.6939	52.9502
1	1	124.782	50.4158	53.9388
1	1	180.06	42.8125	53.6841
1	1	232.706	50.4037	53.6318
1	2	284.379	60.8117	52.2214
1	2	333.586	63.5	52.5366
1	2	374.46	68.2781	53.7086
1	2	405.099	79.3933	54.3265
1	2	424.215	87.6726	54.7104
1	2	436.687	99.203	55.9017
1	2	428.016	110.169	56.5456
1	2	388.564	126.887	54.2209
1	2	308.967	152.24	63.4159
1	2	235.768	167.59	63.8899
1	2	186.906	187.053	69.5788
1	2	156.119	194.25	66.4714
1	2	140.304	201.036	72.4934
2	2	135.875	200.952	80.4325
2	2	137.14	204.929	84.696
2	2	146.447	194.884	87.1302
2	3	155	189.571	86.8713
2	3	155.066	174.909	92.8307
2	3	158.76	174.111	92.1605
2	3	155.134	171.688	95.8611
2	3	150.741	162.034	96.0938
2	3	146.962	156.342	93.0976
2	3	140.277	163.105	90.0137
2	3	133.715	156.75	95.9703
2	3	122.976	160.392	93.8331
2	3	129.616	160.199	90.994
2	3	125.477	165.317	94.1396
2	3	122.419	158.247	91.0652
2	3	124.651	164.262	94.1498
2	3	128.848	164.103	89.7157
2	3	120.26	167.458	97.1041
0	0	44.3593	41.9671	55.4519
0	0	49.1769	49.7168	59.0966
0	0	45.4448	43.0066	55.1442
0	0	47.2212	40.9158	53.9423
0	0	51.0291	37.5956	55.4789
1	1	81.6554	51.989	55.5203
1	1	155.291	43.1364	54.2407
1	1	221.678	33.6971	54.8576
1	2	273.613	40.8519	55.122
1	2	317.391	45.5868	57.9188
1	2	342.991	56.8669	54.3984
1	2	353.359	63.6061	54.3917
1	2	372.33	80.898	55.8153
1	2	365.791	93.5212	57.4356
1	2	359.662	105.202	60.2229
1	2	326.233	126.787	64.0501
1	2	248.884	144.823	65.1193
1	2	180.535	162.946	70.8899
1	2	145.002	170.438	72.2792
1	2	126.346	186.336	79.0857
1	2	115.215	196.823	84.1727
1	2	114.463	195.167	90.9899
1	2	119.497	193.206	93.3372
1	2	117.555	190.084	100.95
1	2	120.025	178.892	105.346
1	3	122.176	161.587	105.836
2	3	122.737	157.523	106.07
2	3	120.376	152.974	106.934
2	3	120.454	147.854	104.954
2	3	116.303	139.541	103.09
2	3	112.399	136.365	100.82
2	3	111.88	142.932	100.013
2	3	115.674	134.047	97.1623
2	3	118.645	129.473	98.2252
2	3	119.651	118.801	95.6411
2	3	116.015	118.075	95.1051
2	3	118.754	122.264	95.4662
2	3	119.532	119.327	92.9174
2	3	116.071	119.061	90.0613
2	3	116.241	117.902	91.5642
0	0	44.1695	47.7716	52.691
0	0	39.5879	41.1839	49.7057
0	0	40.6949	43.3417	51.4742
0	0	51.3678	44.955	55.2112
0	0	49.6408	40.5979	53.7476
0	0	64.4984	28.7692	50.4273
0	0	74.2034	37.5272	47.77
1	1	121.628	46.3762	53.5978
1	1	173.976	54.1031	52.9871
1	1	217.855	43.8333	49.3614
1	2	240.747	42.4767	50.5108
1	2	261.423	42.2733	52.7557
1	2	297.626	43.6194	53.2999
1	2	344.383	55.1053	52.0924
1	2	365.7	51.4344	60.3992
1	2	370.343	61.1988	56.0642
1	2	284.622	61.1494	59.1193
1	2	221.487	58.3743	60.6212
1	2	180.055	65.8607	59.1261
1	2	152.671	74.538	55.3343
1	2	141.053	81.5951	62.4921
1	2	126.129	97.1259	58.8912
1	2	127.091	92.3562	59.9168
1	2	107.59	106.319	57.8776
1	2	87.5953	80.1467	60.4187
1	2	140.113	91.4105	64.2779
1	2	147.942	111.759	67.2977
1	2	158.153	108.239	65.7351
1	2	134.963	105.434	70.1245
1	2	106.112	113.266	73.3559
1	2	120.864	111.823	76.3401
1	3	119.347	122.837	79.1168
2	3	111.871	110.285	70.8376
2	3	113.046	121.101	75.2528
2	3	100.325	115.594	74.214
2	3	118.611	126.025	78.7128
2	3	110.268	116.252	81.8475
2	3	102.815	111.604	76.8773
2	3	100.465	110.614	76.1349
2	3	109.237	116.874	78.9352
0	0	52.3358	41.811	59.6158
0	0	51.9668	41.6701	62.35
0	0	47.1203	45.1144	63.5084
0	0	51.4387	45.1717	64.2966
0	0	54.3799	43.395	61.1228
0	1	88.026	45.3314	62.4745
1	1	158.404	43.8161	61.8382
1	2	241.834	51.9123	62.646
1	2	369.879	49.3533	63.6113
1	2	407.533	54.5156	66.4117
1	2	434.559	61.1465	63.4845
1	2	462.103	67.0858	64.5558
1	2	462.296	89.1731	62.3517
1	2	438.507	104.376	67.9762
1	2	399.757	121.941	67.2899
1	2	310.127	150.513	71.4126
1	2	228.781	188.248	74.1262
2	2	179.214	186.176	76.6744
2	2	142.301	217.891	81.4484
2	2	130.543	227.972	84.2244
2	2	121.224	210.972	91.4763
2	2	124.335	207.41	98.1177
2	2	129.789	211.889	103.96
2	3	135.912	195.433	116.437
2	3	150.505	198.16	117.962
2	3	139.703	181.216	110.652
2	3	144.288	161.858	117.193
2	3	144.233	165.964	124.273
2	3	141.026	153.989	120.976
2	3	135.648	152.667	116.606
2	3	135.849	151.45	117.755
2	3	132.902	145.194	113.54
2	3	125.749	141.107	114.696
2	3	131.966	144.612	111.669
2	3	128.45	145.429	109.758
2	3	137.615	137.927	104.677
2	3	132.096	139.449	107.863
2	3	137.893	141.133	106.908
2	3	139.463	137.805	109.948
0	0	40.3261	48.4088	71.3546
0	0	46.334	47.5455	71.5949
0	0	47.834	45.0726	72.8548
1	1	87.7917	45.7267	72.2394
1	1	203.293	46	73.0165
1	2	258.805	50.8649	71.359
1	2	353.016	56.1795	71.5312
1	2	404.163	52.8968	71.1032
1	2	404.53	74.4277	73.4441
1	2	429.73	99.3177	72.2713
1	2	414.427	125.291	75.7009
1	2	421.624	152.2	79.6745
1	2	421.754	179.884	82.5792
1	2	381.246	209.909	85.6888
1	2	277.33	234.529	94.5136
1	2	190.731	240.551	97.4497
1	2	152.5	235.318	107.511
1	2	142.323	260.852	116.73
1	2	144.011	249.365	121.245
1	2	150.032	242.103	123.726
1	2	151.002	220.443	129.205
1	2	151.378	199.886	125.19
2	3	157.492	197.969	128.949
2	3	154.67	191	127.246
2	3	149.8	173.537	125.692
2	3	147.584	179.492	122.699
2	3	165.012	174.989	118.335
2	3	164.47	178.285	118.713
2	3	166.183	149.807	116.826
2	3	161.99	163.253	110.98
2	3	164.281	165.862	111.456
2	3	160.105	160.085	106.268
2	3	155.237	168.286	110.763
2	3	148.161	159.98	109.722
2	3	147.723	163.659	109.099
2	3	143.59	160.09	110.368
2	3	146.039	158.812	109.352
2	3	142.397	158.992	109.17
0	0	44.2986	39.5356	45.4391
0	0	42.6142	44.3693	48.315
0	0	45.342	49.0498	47.6258
0	1	72.4545	44.0132	46.8381
1	1	139.332	38.8873	47.0175
1	2	212.308	50.5666	48.5475
1	2	262.866	48.2036	54.2398
1	2	292.548	55.2895	49.3138
1	2	316.503	70.7664	50.0044
1	2	286.727	85.3333	48.4651
1	2	345.888	111.845	50.7478
1	2	343.092	138.532	55.1659
1	2	362.518	159.734	55.542
1	2	292.792	183.361	59.7119
1	2	223.54	189.668	65.3567
1	2	172.488	207.251	71.6032
1	2	145.172	181.038	77.7103
1	2	146.708	226.14	84.41
1	2	143.144	203.778	94.8596
1	2	147.809	175.816	98.3042
1	2	144.676	180.362	109.025
1	2	152.45	161.478	101.963
2	3	152.335	172.308	99.0598
2	3	138.136	157.512	103.141
2	3	141.884	160.492	99.5176
2	3	141.338	160.238	98.3138
2	3	136.473	156.589	96.8378
2	3	141.438	147.348	97.4125
2	3	138.173	148.755	93.6958
2	3	136.964	143.914	94.4558
2	3	137.83	151.088	92.3218
2	3	135.477	144.207	92.6961
2	3	132.448	143.4	89.8237
2	3	133.284	134.499	91.3958
2	3	130.644	135.758	88.0628
2	3	127.338	134.417	88.3811
2	3	130.485	138.254	85.0726
2	3	122.695	142.657	86.74
2	3	125.064	140.131	87.8833
2	3	123.732	134.474	86.3087
0	0	57.1104	57.1445	69.0707
0	0	56.9003	57.101	71.8104
0	0	53.8831	56.5492	72.4007
0	0	57.5322	57.5309	69.3611
0	0	64.9797	59.6862	69.9578
1	1	106.135	59.0838	69.7764
1	1	187.905	55.8515	70.9538
1	2	289.888	56.9128	70.3073
1	2	358.06	75.6737	71.0082
1	2	414.84	59.4609	70.3721
1	2	452.586	73.8793	71.9401
1	2	489.465	84.5255	72.1029
1	2	505.935	106.226	75.2486
1	2	509.008	113.323	76.0023
1	2	494.375	165.4	78.1974
1	2	481.63	166.229	79.1722
1	2	377.109	187.444	80.4063
1	2	297.088	225.712	87.4515
1	2	227.352	202.17	92.463
2	2	175.06	254.463	98.662
2	2	150.8	225.078	107.013
2	3	146.278	260.634	113.362
2	3	147.507	246.922	122.139
2	3	157.81	236.596	130.986
2	3	165.088	207.902	133.679
2	3	172.989	224.902	131.378
2	3	175.904	204.139	136.811
2	3	179.468	203.865	132.985
2	3	178.572	188.419	134.456
2	3	176.246	186.198	130.535
2	3	171.984	188.452	131.576
2	3	165.391	184.865	127.475
2	3	162.833	180.049	123.088
2	3	161.431	179.51	124.659
2	3	165.532	178.674	120.935
2	3	160.596	182.221	124.233
2	3	158.871	177.141	121.803
2	3	151.868	174.106	119.995
2	3	151.128	172.9	121.537
0	0	67.7866	57.5108	69.8054
0	0	85.279	57.4648	62.4011
0	0	107.681	48.5215	62.9017
1	1	188.811	58.695	60.482
1	1	244.796	64.193	55.4855
1	2	264.071	66.283	59.3432
1	2	263.478	88.4393	62.273
1	2	276.126	105.474	61.3148
1	2	262.748	125.67	61.4639
1	2	283.788	135.974	61.685
1	2	286.805	168.977	66.436
1	2	255.557	161.082	70.4527
1	2	278.327	188.342	75.6396
1	2	272.609	201.997	75.6869
1	2	226.108	205.88	81.9023
1	2	160.499	194.431	82.3561
1	2	132.544	206.549	84.5006
1	2	135.305	170.248	89.193
2	3	114.183	169.517	91.1153
2	3	127.888	142.332	92.466
2	3	128.985	148.61	89.3921
2	3	133.033	140.034	97.078
2	3	135.033	138.285	100.782
2	3	132.024	142.929	99.2085
2	3	148.157	137.512	101.054
2	3	140.638	139.412	105.653
2	3	146.963	132.134	99.7739
2	3	134.455	142.021	97.2292
2	3	139.717	138.904	95.1831
2	3	133.709	126.839	95.6671
2	3	123.256	129.246	101.077
2	3	124.062	139.874	98.3688
2	3	139.828	135.083	98.797
2	3	138.973	143.872	94.8149
2	3	135.39	135.812	96.6468
2	3	132.084	135.065	97.5169
2	3	134.81	142.134	104.295
2	3	114.747	134.436	94.9885
2	3	137.087	133.727	89.8414
2	3	123.791	130.784	86.5387
0	0	65.766	46.6403	69.5961
0	0	70.0398	47.6533	69.0174
0	0	69.9973	48.1595	68.0379
1	1	93.1103	49.829	68.2714
1	1	135.812	60.5096	69.177
1	2	190.43	61.7	67.9483
1	2	250.98	55.8281	67.5477
1	2	299.729	60.0101	70.0613
1	2	332.42	68.2488	68.2514
1	2	346.622	82.7143	68.4017
1	2	333.41	108.787	72.9706
1	2	334.397	120.548	74.2212
1	2	345.516	159.545	77.6914
1	2	351.631	176.37	81.8791
1	2	324.406	202.362	87.14
1	2	283.616	211.005	95.5863
1	2	226.634	218.737	103.476
2	2	177.935	240.156	110.971
2	2	152.602	243.322	119.245
2	2	141.046	240.929	126.537
2	2	145.27	228.018	133.964
2	2	151.549	222.234	137.706
2	2	154.994	198.714	138.895
2	3	149.983	166.938	134.698
2	3	161.909	178.955	134.954
2	3	165.927	170.7	132.422
2	3	161.917	167.495	128.933
2	3	166.678	168.711	124.427
2	3	164.809	169.205	119.88
2	3	164.059	164.649	120.001
2	3	163.296	170.889	119.356
2	3	157.768	153.63	116.398
2	3	159.267	161.794	116.208
2	3	154.548	164.47	115.274
2	3	148.639	172.68	113.852
2	3	149.568	172.548	114.295
2	3	153.249	155.014	116.191
2	3	144.682	162.461	114.922
2	3	140.923	144.885	116.733
2	3	142.328	165.94	119.074
0	0	53.1254	48.271	60.0035
0	0	53.0905	55.9076	62.7047
0	0	55.8075	43.8585	61.6237
0	0	66.8296	52.2235	62.6748
1	1	118.352	48.698	60.1675
1	2	203.4	40.646	61.3369
1	2	238.354	71.2708	61.6166
1	2	265.845	51.2258	62.9809
1	2	289.289	47.3415	61.4619
1	2	308.161	65.9745	62.3635
1	2	318.245	69.4719	63.1511
1	2	324.175	80.4444	64.9263
1	2	335.728	105.034	64.894
1	2	326.019	78.6923	65.5702
1	2	338.755	104.532	67.8701
1	2	309.578	91.7273	67.8503
1	2	246.303	106.26	70.3539
1	2	189.341	106.207	71.401
1	2	166.663	122.669	75.0219
1	2	146.66	126.624	81.3478
1	2	149.49	135.252	84.5537
2	2	138.893	154.462	89.6075
2	2	140.449	155.929	98.7223
2	3	145.198	146.644	97.7904
2	3	147.785	157.604	103.87
2	3	140.413	156.354	104.818
2	3	140.534	151.797	110.829
2	3	125.706	107.951	109.682
2	3	125.533	109.442	109.246
2	3	134.927	145.948	109.999
2	3	129.937	142.824	108.202
2	3	130.169	141.77	110.88
2	3	131.613	145.907	109.545
2	3	132.745	140.267	110.985
2	3	127.861	139.364	108.497
2	3	132.278	107.634	110.648
2	3	133.468	140.85	109.819
2	3	134.426	108.562	106.21
2	3	131.386	137.982	108.434
2	3	129.188	143.858	106.655
0	0	54.3805	50.3802	58.2133
0	0	78.0781	48.0393	52.8172
1	1	181.763	49.9337	55.2958
1	2	289.012	54.3049	56.0475
1	2	376.523	53.9879	54.443
1	2	435.134	57.3136	60.1184
1	2	439.187	69.6733	57.3046
1	2	432.367	72.5177	58.2381
1	2	462.55	92.2225	60.0449
1	2	445.639	111.46	60.0854
1	2	465.667	129.847	58.1985
1	2	468.088	135.259	57.2107
1	2	441.956	163.542	63.4979
1	2	361.608	178.88	66.7863
1	2	267.424	193.296	71.5871
1	2	218.815	205.17	74.3933
1	2	189.027	214.26	80.9281
1	2	177.664	216.72	89.4615
1	2	184.892	231.982	91.9395
1	2	189.722	234.473	96.3374
1	2	188.402	214.445	98.4042
1	2	187.366	220.161	102.272
1	2	178.485	199.751	100.665
1	2	182.983	217.888	109.479
1	2	172.071	202.81	112.606
1	3	164.651	201.463	110.56
1	3	157.98	193.092	121.502
1	3	157.54	189.515	105.39
2	3	163.294	202.713	113.088
2	3	156.832	194.896	120.346
2	3	144.53	185.343	109.479
2	3	155.231	187.582	112.024
2	3	152.091	178.429	106.175
2	3	156.299	185.522	108.37
2	3	150.65	176.918	107.673
2	3	145.428	175.716	104.891
2	3	143.928	175.096	111.366
2	3	143.586	167.641	113.895
2	3	143.571	164.486	109.894
2	3	141.978	162.646	106.053
0	0	47.2287	51.8146	55.5212
0	0	48.6815	42.774	50.2282
0	0	45.5267	47.65	55.1891
0	0	46.9338	51.7318	59.1387
0	0	49.8747	46.6341	54.4698
0	0	65.4706	49.2371	53.8438
1	1	175.731	52.8315	55.3487
1	1	224.298	49.0986	54.7152
1	2	290.422	43.2696	48.7247
1	2	348.114	48.512	53.6424
1	2	346.794	54.7634	56.5938
1	2	392.177	81.2808	56.7466
1	2	397.301	85.7419	51.9777
1	2	405.195	92.3686	55.8794
1	2	393.236	118.153	60.272
1	2	318.972	122.289	58.1242
1	2	238.836	157.356	66.5897
1	2	188.721	142.758	69.3635
1	2	157.269	159.852	72.7101
1	2	139.477	179.866	74.5398
1	2	146.071	168.345	79.027
1	2	143.83	147.763	77.9636
1	2	147.006	179.295	94.2917
2	3	146.57	167.747	94.2213
2	3	159.012	151.17	104.016
2	3	153.157	168.929	101.942
2	3	147.033	165.084	98.0798
2	3	132.595	145.351	99.9486
2	3	137.484	161.617	100.008
2	3	127.969	148.516	101.44
2	3	129.665	152.269	97.1668
2	3	132.788	155.726	96.5404
2	3	128.987	151.178	100.282
2	3	128.005	145.193	95.7781
2	3	131.986	112.105	92.4642
2	3	128.024	146.338	93.996
2	3	121.685	143.175	94.5587
2	3	123.912	150.933	91.4051
2	3	122.181	136.219	91.5121
0	0	46.4456	47.5151	54.5869
0	0	41.9378	45.673	57.1348
0	0	44.2616	37.9799	56.1986
0	0	43.8367	44.2625	58.5835
0	0	59.938	44.5941	56.6017
1	1	110.314	41.6027	57.625
1	1	199.314	43.7177	59.6162
1	2	277.764	39.9556	54.9327
1	2	353.062	49.6296	56.0129
1	2	403.813	54.3295	55.4821
1	2	426.787	75.6727	56.1824
1	2	463.309	92.0222	57.834
1	2	456.713	144.913	54.4353
1	2	452.024	169.447	58.4705
1	2	477.989	171.452	59.0046
1	2	408.93	210.5	60.5966
1	2	346.113	227.48	66.4981
1	2	252.129	261.143	66.5044
1	2	199.726	261.663	71.7234
1	2	164.282	256.976	75.684
1	2	155.987	224.714	78.2271
1	2	161.559	229.283	89.5946
1	2	162.158	220.56	92.6438
2	2	169.938	223.059	95.5675
2	2	176.497	202.222	98.9923
2	2	181.8	202.954	108.37
2	3	171.28	179.566	110.847
2	3	158.6	187.296	111.962
2	3	149.679	184.487	116.519
2	3	148.546	175.863	117.845
2	3	144.558	174.443	117.995
2	3	143.591	179.497	119.412
2	3	137.82	171.085	116.203
2	3	140.262	163.392	115.576
2	3	141.54	168.051	122.87
2	3	144.969	163.179	114.546
2	3	144.201	160.171	116.749
2	3	136.525	151.766	119.323
2	3	131.793	164.349	113.342
2	3	141.258	159.186	114.854
0	0	51.5583	54.0201	54.0295
0	0	96.9828	60.477	57.3964
0	0	50.8978	52.9205	57.5739
0	0	57.739	50.8136	49.3159
0	1	78.9593	51.918	54.6404
1	1	158.102	53.7372	54.4107
1	2	208.652	51.6332	53.6682
1	2	303.121	54.006	55.1347
1	2	365.472	53.7409	54.8075
1	2	393.515	56.4933	55.9522
1	2	402.189	61.4208	55.7312
1	2	433.965	76.2727	57.078
1	2	444.838	97.7394	58.0411
1	2	378.523	112.739	55.0797
1	2	270.403	129.858	65.7091
1	2	223.883	160.724	60.2105
1	2	147.753	200.149	64.2146
1	2	124.126	194.072	70.794
1	2	133.948	184.903	72.5324
1	2	141.488	187.399	89.5295
1	2	151.502	180.51	82.213
1	2	149.857	170.193	96.0944
1	2	141.117	173.315	101.891
2	3	149.175	155.777	102.188
2	3	131.434	172.995	99.9625
2	3	144.339	153.654	102.304
2	3	137.541	162.667	108.024
2	3	135.923	153.157	97.0796
2	3	170.683	155.242	101.79
2	3	134.143	153.618	100.474
2	3	134.431	120.198	99.2855
2	3	122.46	137.449	100.162
2	3	136.093	157.269	97.3493
2	3	132.778	142.348	95.5649
2	3	120.384	132.919	91.2291
2	3	136.349	141.009	99.5499
2	3	131.671	121.38	96.084
2	3	125.14	133.018	92.8868
2	3	128.403	137.898	94.9171
0	0	44.7318	36.3509	47.5179
0	0	43.6967	42.4127	44.3944
0	1	89.2251	19.4865	44.504
1	1	231.011	28.2619	49.4424
1	2	308.479	65.913	51.7816
1	2	328.769	58.4333	48.3838
1	2	357.163	68.0513	54.9121
1	2	208.744	94.6731	59.2572
1	2	118.646	101.218	66.718
1	2	99.4363	134.811	73.3876
1	2	102.582	123.16	76.4814
2	3	119.021	95.8704	80.0533
2	3	117.461	83.4658	85.9382
2	3	110.324	118.059	86.9783
2	3	112.765	90.6377	87.2507
2	3	112.516	106.081	89.2141
2	3	114.106	79.2917	76.705
2	3	112.981	88.4681	80.2595
2	3	106.326	93.0548	82.0943
0	0	45.8722	42.5092	56.2332
0	0	48.0789	38.9581	54.7742
0	0	44.8579	37.5326	58.3336
0	0	44.32	43.4531	58.9088
0	0	49.5182	42.5946	58.9646
0	0	57.7683	44.1818	58.8314
1	1	100.866	41.0148	56.7675
1	1	163.742	40.9879	59.1026
1	2	239.242	43.1145	58.7158
1	2	285.664	38.8709	59.5657
1	2	312.55	49.1861	58.6391
1	2	344.49	51.5535	58.6217
1	2	361.985	74.3767	58.1907
1	2	376.338	89.4731	59.2144
1	2	384.971	106.907	61.0118
1	2	379.954	116.473	64.6342
1	2	337.78	142.387	65.6114
1	2	278.404	150.932	69.1279
1	2	208.397	174.529	76.5713
2	2	161.497	190.526	83.471
2	2	134.485	192.043	88.1093
2	3	121.139	211.511	95.7647
2	3	119.144	207.752	102.693
2	3	118.437	199.863	110.291
2	3	123.963	185.563	112.002
2	3	131.842	178.87	112.283
2	3	136.072	156.021	116.916
2	3	134.179	153.051	110.207
2	3	135.927	140.24	107.575
2	3	139.784	134.864	104.101
2	3	138.244	134.423	103.274
2	3	138.918	135.548	102.085
2	3	136.079	128.291	101.23
2	3	135.7	130.542	100.475
2	3	129.65	129.727	97.0411
2	3	129.051	135.58	97.6171
2	3	127.143	128.884	95.0099
2	3	128.237	131.707	95.3827
2	3	121.305	136.47	95.135
2	3	118.879	136.11	96.6462
0	0	43.3389	42.0494	51.573
0	0	46.679	34.5878	50.2627
0	0	46.6702	35.0306	46.2997
0	0	48.1452	38.8462	44.9255
0	0	45.1271	35.7174	47.7326
0	0	60.1693	37.9458	50.0385
1	1	109.271	35.9857	50.1777
1	1	176.583	36.6205	48.3707
1	2	246.462	41.5219	48.8637
1	2	298.694	31.235	45.8838
1	2	343.846	42.2178	50.5899
1	2	371.788	28.2222	50.9391
1	2	369.458	53.8313	50.8583
1	2	386.651	68.3869	53.5716
1	2	388.917	91.1759	51.0308
1	2	365.515	103.314	54.9811
1	2	239.093	124.12	60.1238
1	2	223.282	146.156	65.2731
1	2	168.951	159.776	72.2596
1	2	129.533	152.849	71.9562
1	2	116.727	174.29	82.8603
1	2	107.38	169.798	91.5063
2	3	98.2258	176.319	99.973
2	3	122.675	181.821	95.8346
2	3	122.247	157.464	98.2323
2	3	128.833	144.249	106.713
2	3	131.043	135.742	111.663
2	3	126.051	137.401	97.8966
2	3	129.86	139.011	102.135
2	3	128.442	134.632	98.8074
2	3	121.209	126.097	100.249
2	3	132.079	132.258	97.1478
2	3	139.867	122.62	86.8812
2	3	131.443	133.715	92.8012
2	3	127.099	125.205	93.6348
2	3	132.663	127.796	88.9425
2	3	132.019	123.782	85.9561
2	3	124.242	116.835	89.4973
2	3	123.325	120.681	85.9884
2	3	128.626	97.715	86.4874
0	0	46.2166	26.0827	53.7479
0	0	45.7253	35.6043	53.4764
0	0	45.2488	43.608	56.3506
0	0	61.6511	40.7424	49.3572
1	1	103.927	31.6438	62.5932
1	1	197.328	18.5305	57.8861
1	1	280.927	47.7264	59.1063
1	2	350.497	46.785	50.4959
1	2	373.234	51.2885	62.4807
1	2	371.695	31.4348	57.3551
1	2	385.392	44.12	63.9964
1	2	398.005	42.1803	59.2023
1	2	398.466	62.713	61.0426
1	2	336.964	68.8467	66.9384
1	2	354.977	87.3432	61.0092
1	2	282.572	72.4221	60.6853
1	2	224.131	75.224	57.3438
1	2	153.677	102.08	69.6941
1	2	125.8	133.728	66.9819
1	2	128.429	140.549	69.3551
1	2	108.317	153.077	77.8348
1	2	111.007	141.34	70.7202
2	3	117.165	143.373	84.9238
2	3	147.75	157.103	77.725
2	3	153.327	154.96	80.9562
2	3	144.081	153.306	85.9411
2	3	141.427	152.859	90.5564
2	3	152.471	156.831	86.7906
2	3	141.835	109.236	98.598
2	3	133.954	112.146	96.0016
2	3	142.029	121.456	83.9567
2	3	123.539	103.524	90.8685
2	3	135.867	124.707	86.1045
2	3	128.954	148.12	87.6867
2	3	139.233	131.625	87.8777
2	3	142.276	141.209	85.2897
2	3	132.695	119.501	87.031
2	3	122.824	114.674	85.7823
2	3	132.984	126.496	83.7187
2	3	142.841	112.719	78.8689
0	0	51.8673	50.5876	64.9153
0	0	42.7703	58.7808	70.1019
0	0	50.302	43.4015	69.6447
0	0	50.7937	50.2121	67.1818
0	0	50.7469	62.1019	71.5434
0	0	61.6891	72.9377	66.4738
0	0	41.1903	65.7164	70.095
0	0	56.8912	51.6774	69.2355
1	1	111.314	51.2915	67.4205
1	1	166.021	103.376	72.5216
1	2	217.042	74.5398	68.8947
1	2	259.129	65.3312	69.7406
1	2	297.426	47.5609	71.6669
1	2	311.274	56.0278	64.6991
1	2	329.983	75.8714	72.6378
1	2	351.539	96.9275	74.0928
1	2	363.849	110.505	75.8902
1	2	351.853	110.01	74.3794
1	2	314.764	138.679	77.53
1	2	273.637	149.431	87.5127
1	2	206.317	160.31	83.0094
1	2	166.779	159.732	82.9657
2	2	128.75	145.694	86.932
2	2	119.062	201.71	90.7283
2	2	109.156	170.365	95.3997
2	3	97.1549	179.725	97.7399
2	3	98.768	158.915	100.939
2	3	115.218	162.166	103.154
2	3	118.09	128.734	103.898
2	3	112.114	139.453	106.126
2	3	120.493	166.855	110.556
2	3	128.86	168.014	105.62
2	3	120.129	151.408	107.909
2	3	113.358	144.437	107.58
2	3	120.078	131.788	102.656
2	3	114.969	95.3473	113.51
2	3	120.303	126.342	104.242
2	3	128.659	137.626	105.514
2	3	119.355	121.071	102.239
2	3	123.507	126.285	103.054
0	0	51.1263	47.2656	50.0912
0	0	51.3591	48.8486	50.2248
0	0	50.9927	46.9516	49.7229
0	0	50.4828	41.2752	50.7836
0	0	52.6893	48.7218	48.9588
0	0	53.5609	49.4448	49.7305
0	1	73.4905	48.1773	48.9663
1	1	164.147	44.9719	50.4455
1	1	255.862	54.2537	49.6258
1	2	364.082	45.9038	51.0747
1	2	412.306	44.121	53.3669
1	2	427.188	56	54.3719
1	2	450.444	65.5596	54.8909
1	2	447.161	82.4776	57.0325
1	2	455.816	106.194	59.4576
1	2	451.76	112.77	61.2851
1	2	421.218	148.969	66.1169
1	2	347.223	164.201	66.0633
1	2	232.794	181.583	71.3585
1	2	171.322	189.453	75.5831
1	2	136.711	189.752	82.853
1	2	130.065	167.601	82.73
1	2	135.127	201.257	90.521
1	2	137.16	198.504	93.4309
2	3	139.573	184.538	94.4682
2	3	146.193	194.851	102.127
2	3	143.657	167.459	104.772
2	3	148.189	161.469	107.43
2	3	143.866	155.228	106.951
2	3	133.863	159.755	108.931
2	3	134.566	150.671	108.523
2	3	143.102	107.452	107.507
2	3	143.293	155.185	107.304
2	3	144.103	153.595	102.766
2	3	135.927	148.196	103.276
2	3	142.21	142.77	103.046
2	3	142.97	147.867	101.796
2	3	144.916	138.186	103.213
2	3	141.057	142.709	100.594
0	0	53.6085	48.7847	61.7034
0	0	55.6542	51.4883	62.1944
0	0	53.5524	52.5424	61.9515
0	0	55.0064	48.977	62.3063
0	0	80.5898	51.2705	62.7383
1	1	136.934	50.6238	61.8257
1	1	203.629	50.2477	61.6949
1	2	250.483	51.8315	61.7475
1	2	287.387	47	62.5082
1	2	304.416	54.6584	64.069
1	2	324.613	58.7077	62.8269
1	2	338.206	64.9025	64.3465
1	2	311.837	78.9518	64.5679
1	2	345.514	93.1066	65.5624
1	2	324.342	106.976	66.2798
1	2	247.169	118.981	68.6224
1	2	189.561	126.659	69.3443
1	2	147.196	148.093	72.3997
1	2	133.286	162.573	75.3073
1	2	131.349	167.094	78.6734
1	2	132.19	155.474	82.18
1	2	141.167	180.177	84.9114
1	2	140.598	169.609	87.8852
1	2	141.902	169.907	92.634
1	2	142.67	170.169	94.7605
1	3	137.258	157.598	96.4244
2	3	131.898	158.412	99.5638
2	3	126.038	147.207	99.7091
2	3	120.053	154.606	100.332
2	3	119.908	150.214	100.26
2	3	122.634	149.391	99.1895
2	3	121.647	146.656	99.3753
2	3	122.516	144.829	98.6467
2	3	123.447	141.074	101.86
2	3	118.979	138.756	97.4718
2	3	122.035	139.266	98.2689
2	3	125.2	136.17	98.1874
2	3	121.132	131.536	98.7331
2	3	121.889	134.433	97.8961
2	3	122.525	131.778	98.5894
0	0	48.2702	51.5397	70.9784
0	0	56.5956	53.7413	69.3999
0	0	53.387	46.2036	67.989
0	0	55.6241	52.0041	70.3303
0	0	49.4151	50.1135	69.5862
0	0	61.7561	52.7273	67.1676
0	0	54.056	55.635	70.107
0	0	52.7079	19.3011	73.0582
0	1	82.8985	51.8577	67.3471
1	1	128.402	43.0606	68.4056
1	1	204.454	50.2234	69.3822
1	1	276.622	50.1181	68.2645
1	2	359.011	48.1203	69.5859
1	2	410.377	33.6241	66.2689
1	2	445.248	63.8141	68.5747
1	2	476.3	42.9224	69.0638
1	2	504.908	74.3116	71.2571
1	2	507.477	81.8607	70.5323
1	2	533.646	83.2035	69.9555
1	2	480.92	118.851	72.2004
1	2	406.309	112.715	73.185
1	2	328.757	137.233	73.7762
1	2	235.083	116.794	78.7033
1	2	196.935	166.177	80.6257
1	2	151.253	135.866	83.549
1	2	137.151	198.165	88.1695
1	2	122.119	147.155	93.6736
1	2	125.73	213.726	96.5208
1	2	125.39	174.526	102.911
1	2	136.879	228.137	106.198
1	3	142.715	151.754	111.981
2	3	154.929	202.068	115.446
2	3	161.329	157.303	116.17
2	3	160.452	187.84	118.251
2	3	161.015	167.853	118.208
2	3	147.031	138.633	119.178
2	3	164.284	156.372	117.525
2	3	154.776	171.392	115.957
2	3	152.256	124.217	114.713
0	0	42.2129	42.4088	31.9499
0	0	45.3529	46.4717	31.7167
0	0	47.4724	51.0417	30.0933
1	1	101.654	46.7222	31.4116
1	1	189.036	50.5444	32.8293
1	2	246.237	48.871	34.7786
1	2	262.413	47.6818	35.6825
1	2	247.956	55.6622	38.5474
1	2	273.359	66.5119	42.2699
1	2	299.839	59.0469	42.9489
1	2	287.318	66.1765	45.8836
1	2	343.427	86.0226	48.2662
1	2	338.829	90.9	49.7192
1	2	349.78	109.129	51.5725
1	2	343.867	105.294	51.3535
1	2	258.687	123.613	58.8865
1	2	189.554	143.927	60.9152
1	2	140.164	149.47	62.0025
1	2	127.787	151.816	63.5144
1	2	130.951	179.669	74.944
1	2	121.278	175.921	72.0775
1	2	134.635	150.913	74.2161
1	2	136.961	165.497	75.5686
2	3	135.305	150.3	74.5629
2	3	131.748	155.123	78.9105
2	3	131.243	148.123	80.9145
2	3	126.484	141.82	80.2513
2	3	124.34	139.602	74.0107
2	3	115.948	137.702	75.1029
2	3	123.568	119.988	76.7909
2	3	122.048	125.515	75.4032
2	3	129.476	136.696	73.5964
2	3	131.491	132.839	69.2347
2	3	127.476	127.526	75.4426
2	3	127.151	134.606	72.8632
2	3	133.441	131.76	68.8174
2	3	123.135	123.191	71.8911
2	3	127.684	127.33	71.0355
2	3	132.668	122.634	67.5702
2	3	121.259	115.973	65.9859
0	0	60.5149	52.4646	80.6354
0	0	63.6917	52.1636	81.1643
0	0	58.2134	51.2684	83.3103
0	0	57.1831	69.9507	85.0926
0	0	56.3583	52.2694	81.9621
0	0	77.329	53.0549	81.1344
1	1	136.236	67.1829	85.4329
1	1	212.68	54.7789	81.5381
1	2	290.735	60.2697	83.769
1	2	351.163	48.8805	78.9926
1	2	374.135	74.439	83.2001
1	2	387.896	97.0213	82.0955
1	2	409.758	112.774	83.4549
1	2	403.29	135.333	88.0197
1	2	430.059	166.976	92.6442
1	2	403.42	182.085	93.296
1	2	350.764	210.973	96.0441
1	2	259.776	224.79	109.638
1	2	192.402	234.692	117.035
1	2	150.694	250.59	118.658
1	2	125.474	243.885	126.748
2	3	120.994	234.696	128.858
2	3	122.623	224.319	137.351
2	3	115.526	214.6	136.476
2	3	125.805	203.468	140.355
2	3	130.071	183.69	139.537
2	3	137.708	181.743	141.359
2	3	143.88	180.685	135.178
2	3	154.704	172.242	130.467
2	3	160.668	166.991	130.135
2	3	161.56	156.956	127.788
2	3	160.557	166.909	127.234
2	3	161.849	163.183	123.364
2	3	158.628	154.463	122.834
2	3	158.316	148.765	121.841
2	3	155.432	169.176	123.148
2	3	143.219	161.82	127.809
2	3	149.27	166.817	122.397
2	3	142.175	156.642	122.529
2	3	142.163	152.653	122.37
0	0	46.2057	34.306	68.6885
0	0	46.4055	40.9048	78.9049
0	0	60.3872	53.9139	65.88
0	1	88.5512	54.3883	66.9602
1	1	168.929	52.5865	67.632
1	1	251.977	42.9734	63.4111
1	2	294.208	65.1104	65.4923
1	2	365.534	62.2301	65.9202
1	2	390.041	62.1818	67.2567
1	2	345.166	77.3994	64.6109
1	2	398.429	84.4118	65.4222
1	2	394.148	86.455	70.9876
1	2	403.386	98.2328	67.4754
1	2	398.904	110.401	67.5441
1	2	323.184	144.791	70.3036
1	2	227.921	176.78	81.0776
1	2	150.994	159.701	86.0947
1	2	124.953	192.752	94.8675
1	2	117.956	191.911	102.209
1	2	103.562	185.835	110.208
1	2	122.813	181.062	105.237
1	2	128.984	170.15	103.81
1	2	121.483	182.376	114.549
2	3	134.333	173.224	116.543
2	3	135.636	168.662	111.247
2	3	132.499	173.901	115.867
2	3	149.28	151.604	108.774
2	3	141.284	163.771	112.469
2	3	140.025	143.989	111.518
2	3	144.092	156.45	112.629
2	3	141.713	152.293	113.435
2	3	141.18	151.603	110.554
2	3	154.221	161.801	107.921
2	3	140.863	145.302	108.45
2	3	131.111	138.963	108.194
2	3	134.187	137.463	106.23
2	3	137.321	138.127	105.123
2	3	131.366	146.533	101.061
2	3	132.163	141.375	104.009
2	3	129.678	131.621	106.82
0	0	49.2182	43.6936	59.5556
0	0	48.2969	46.2869	59.9107
0	0	49.383	46.5783	58.4978
0	0	64.3138	44.7544	58.7727
1	1	118.018	46.6057	57.7156
1	1	210.788	45.093	59.7942
1	2	285.247	54.2912	58.6506
1	2	327.39	53.5223	60.1191
1	2	361.67	67.887	59.663
1	2	369.228	90.5466	60.5032
1	2	368.046	117.953	65.1773
1	2	374.205	132.486	65.7906
1	2	369.78	156.071	65.643
1	2	377.66	184.857	78.1793
1	2	320.69	182.287	81.3775
1	2	241.344	211.015	84.4449
1	2	163.877	222.173	91.8355
1	2	133.757	218.443	101.454
1	2	127.36	205.503	107.852
1	2	119.403	202.307	116.953
1	2	126.43	190.49	118.358
2	3	129.022	174.259	122.286
2	3	136.685	172.278	120.739
2	3	139.226	151.095	117.64
2	3	145.651	153.051	119.38
2	3	151.252	148.463	115.542
2	3	150.724	145.879	111.641
2	3	150.455	144.105	110.868
2	3	151.41	147.852	109.29
2	3	139.999	137.106	106.747
2	3	146.319	147.826	110.797
2	3	146.651	144.706	107.178
2	3	141.591	139.943	104.407
2	3	140.635	137.125	104.751
2	3	134.142	139.263	107.824
2	3	128.083	137.282	104.718
2	3	132.332	133.432	105.664
2	3	127.902	136.455	104.654
2	3	126.314	138.466	103.865
2	3	132.486	121.773	102.792
0	0	48.4922	45.3764	69.5177
0	0	51.1781	47.6691	67.6467
0	0	43.2479	38.5904	62.4088
0	0	43.0907	44.2273	62.0276
0	0	46.3326	47.7007	65.862
0	1	72.103	53.4196	66.1192
1	1	136.185	47.2338	64.2694
1	1	188.915	43.9559	66.7443
1	2	262.399	50.8563	67.4828
1	2	320.529	48.6287	66.0879
1	2	364.794	59.597	64.4631
1	2	358.31	74.7319	66.8835
1	2	360.399	90.7679	71.4993
1	2	366.14	94.9375	69.9058
1	2	362.811	129.355	70.6111
1	2	350.819	147.107	74.1332
1	2	257.093	150.386	76.7526
1	2	208.475	172.705	76.8595
1	2	149.953	173.633	85.4498
1	2	115.751	169.722	87.4634
1	2	92.4311	167.893	97.6157
1	2	104.873	174.609	100.868
2	3	113.118	143.623	99.5293
2	3	116.349	157.298	103.823
2	3	112.148	154.988	105.703
2	3	128.437	159.211	106.134
2	3	134.205	147.932	107.841
2	3	121.977	133.211	98.1462
2	3	124.568	134.8	100.92
2	3	121.006	132.495	103.269
2	3	129.87	141.669	102.732
2	3	133.921	130.927	99.2467
2	3	152.818	124.654	97.3251
2	3	118.279	123.667	102.822
2	3	121.217	136.545	101.659
2	3	125.919	122.577	95.7167
2	3	119.241	132.413	96.4938
2	3	117.504	126.906	100.08
2	3	126.028	129.832	97.3309
0	0	47.0581	47.2059	60.2462
0	0	46.7938	42	59.2675
0	0	49.7961	41.918	56.6168
0	0	51.1262	40.8811	55.3582
1	1	97.5042	48.6934	57.7973
1	1	165.933	54.6448	59.7602
1	2	244.287	52.1116	59.1413
1	2	271.975	57.4534	58.4326
1	2	308.062	65.9181	59.1311
1	2	326.165	68.3784	61.0275
1	2	239.586	239.586	65.3016
1	2	320.743	128.099	68.0877
1	2	340.258	141.388	68.5686
1	2	312.735	162.01	77.1811
1	2	125.67	211.263	104.67
1	2	122.416	215.986	110.696
1	2	130.207	216.121	114.459
1	2	138.669	171.882	117.357
1	2	142.587	164.029	119.912
1	2	137.61	167.553	116.142
1	2	139.39	159.218	116.507
1	2	143.571	147.203	110.574
1	2	136.139	153.064	106.833
2	3	146.185	135.467	103.894
2	3	131.099	139.091	104.172
2	3	148.899	133.817	102.931
2	3	140.763	142.249	102.936
2	3	143.392	128.151	100.32
2	3	141.284	139.3	103.423
2	3	135.419	138.326	98.7582
2	3	135.286	141.314	100.104
2	3	132.859	128.581	99.8647
2	3	128.641	137.853	99.7095
2	3	127.272	139.873	99.5725
2	3	124.808	136.521	97.9575
2	3	122.462	132.099	95.4666
2	3	128.676	126.95	99.6132
0	0	47.7814	31.5233	43.0625
0	0	39.9937	40.5708	47.3989
0	0	44.8531	46.7702	47.2351
0	0	43.6368	34.3496	36.5203
0	1	61.7725	39.2422	32.3333
1	1	107.545	49.5351	42.7972
1	2	178.929	33.1629	54.9251
1	2	248.228	39.5259	41.2605
1	2	284.929	42.528	46.6622
1	2	272.991	46.8333	41.2423
1	2	345.408	58.8121	41.4746
1	2	364.902	70.8684	42.431
1	2	367.66	93.1347	39.5668
1	2	378.343	96.5411	46.6224
1	2	348.624	116.236	55.8978
1	2	292.956	120.455	48.9713
1	2	231.037	168.903	42.7373
1	2	173.292	148.139	49.7093
1	2	151.493	179.713	58.7415
1	2	142.755	186.827	64.0572
1	2	148.895	192.762	66.894
1	2	144.27	185.028	74.375
1	2	150.324	182.037	75.4533
1	2	152.398	171.271	84.2226
2	3	153.232	171.946	93.6667
2	3	135.62	164.469	76.5216
2	3	140.548	157.26	79.1316
2	3	131.13	167.516	66.9218
2	3	126.492	151.806	86.9258
2	3	120.059	158.185	83.5108
2	3	133.316	166.306	87.4028
2	3	133.009	149.308	76.3469
2	3	133.681	155.935	79.108
2	3	118.068	148.431	84.4633
2	3	118.972	133.944	92.5704
2	3	127.777	140.532	93.4924
2	3	133.633	127.341	85.172
2	3	125.935	146.976	78.2696
2	3	128.996	136.434	81.5559
2	3	128.593	146.743	68.0538
0	0	39.6214	29.0305	47.0017
0	0	39.7645	32.2281	47.4846
0	0	40.3149	34.0688	46.9441
0	0	45.1399	38.6331	45.1435
0	1	83.7181	33.8227	46.3588
1	1	174.64	43.3494	48.6291
1	1	266.007	33.0093	45.6804
1	2	309.226	31.732	45.555
1	2	334.992	36.685	47.8075
1	2	399.395	41.9391	47.2742
1	2	429.805	39.8913	47.8187
1	2	427.402	42.2733	51.3229
1	2	402.396	53.7584	48.2214
1	2	391.558	64.2319	51.257
1	2	375.293	76.3016	50.7155
1	2	327.333	84.2597	52.5872
1	2	227.274	110.683	54.9384
1	2	163.149	114.415	59.2719
1	2	138.946	125.569	59.9974
2	2	125.087	139.488	59.8309
2	2	128.351	160.704	67.8087
2	2	144.905	152.852	70.2744
2	3	136.271	163.732	72.2129
2	3	132.325	158.88	68.0243
2	3	138.23	166.016	77.96
2	3	136.57	156.512	77.5473
2	3	132.365	162.872	82.3624
2	3	127.507	154.102	84.189
2	3	113.975	152.047	89.4557
2	3	103.795	161.265	84.5539
2	3	116.867	150.488	84.8902
2	3	116.688	153.837	86.2106
2	3	112.8	146.629	87.3242
2	3	113.026	146.522	88.0204
2	3	117.133	137.481	82.9305
2	3	110.61	128.613	87.1927
2	3	118.734	141.024	95.9269
2	3	123.476	134.596	88.4083
2	3	116.703	139.151	90.7361
2	3	118.951	131.611	86.8381
0	0	41.9475	33.6061	52.1579
0	0	40.024	51.5372	57.4274
0	0	40.5625	36.3784	49.4706
0	0	48.9246	25.3487	55.186
[truncated: 315 more rows]

## Sheet: external
Phase-Abdalla (Number)	Phase Consensus (Number)	Aorta Density (HU)	PV Density (HU)	Liver Density (HU)
	0	45.5249	40.6038	64.6771
	0	40.2787	33.4114	75.5375
	0	40.6875	36.8282	57.3898
	0	33.284	25.2568	55.6604
	0	38.1424	31.3278	58.3403
	0	41.2727	35.4082	53.3876
	0	43.1546	39.7102	54.6707
	0	39.8505	37.2789	63.3725
	0	42.3722	38.7231	55.996
	0	49.5314	47.3792	68.5385
	2	164.284	85.1092	60.6084
	2	243.916	135.591	70.4398
	3	133.175	149.418	112.756
	3	114.764	129.124	102.178
	3	161.521	169.147	169.147
	3	139.262	130.348	86.6569
	2	196.977	148.579	148.579
	3	151.368	129.2	89.4486
	3	156.838	153.098	114.06
	3	143.571	145.116	100.286
	3	133.321	139.067	59.8671
	2	225.816	93.4134	68.5166
	3	175.282	223.892	124.897
	3	117.929	139.556	106.011
	0	39.7473	14.8194	58.5508
	1	160.508	44.5624	68.6799
	0	43.7638	44.0664	49.2189
	0	38.8708	36.8025	59.1246
	0	36.7121	38.3099	66.002
	0	22.551	25.3231	49.6593
	0	43.7319	45.1929	58.4826
	0	39.5574	41.0279	52.1164
	0	32.245	29.9669	13.8297
	0	44.3253	34.7223	57.077
	0	38.8208	36.6598	62.3071
	1	225.873	59.2938	69.7443
	0	39.1021	38.4978	53.9964
	1	242.27	52.6197	72.2254
	3	133.581	143.642	105.788
	3	168.492	201.44	114.202
	2	226.018	115.676	64.782
	3	132.246	159.206	99.743
	3	180.378	222.641	222.641
	3	133.471	152.28	110.305
	3	147.422	185.275	185.275
	3	146.458	153.141	112.809
	3	124.161	120.118	101.206
	3	261.04	253.814	158.465
	3	104.238	108.834	86.3421
	2	270.052	94.2732	62.4355
	2	298	115.856	89.3219
	1	210.082	79.0212	67.7153
	2	166.298	115.946	71.0615
	2	292.116	134.768	87.0363
	1	176.322	54.1306	65.8433
	2	226.538	122.986	87.0989
	1	175.056	70.9802	62.1998
	2	272.938	154.335	85.6762
	2	202.314	98.4948	109.906
	1	181.71	45.083	61.7568
	2	162.633	198.497	136.598
	1	233.889	52.5568	53.0175
	1	192.874	64.176	54.7914
	2	329.799	167.84	75.4575
	2	257.705	150.777	150.777
	2	390.526	217.166	217.166
	2	246.359	87.9055	65.8782
	2	327.278	154.463	154.463
	2	238.802	100.637	238.802
	1	123.786	49.9582	49.9582
	1	238.598	92.9714	68.0194
	1	189.055	78.5605	76.2919
	1	181.443	58.2291	54.715
	1	254.488	83.2569	71.1821
	1	152.928	62.8034	64.5702
	2	182.12	96.3479	96.3479
	1	195.475	49.9379	30.6573
